# Supplementary material for: Whole transcriptome sequencing of the aging rat brain reveals dynamic RNA changes in the dark matter of the genome
Source: Age (Dordr). 2012 May 4;35(3):763–76. doi: 10.1007/s11357-012-9410-1 (PMC3636386; doi:10.1007/s11357-012-9410-1)
Supplement: Supplementary file 1 — (XLS 35 kb) [file 11357_2012_9410_MOESM1_ESM.xls]

## Sheet: Sheet1
Gene_id	Gene Name	forward	position	length	tm	reverse	position	length	tm	amplicon	amplicon length	probe
ENSRNOG00000018735	Cd74	agcgcgacctcatctctaac	107 - 126	20	59	tacaggactccacggttgc	179 - 197	19	59	agcgcgacctcatctctaaccatgagcagctgcccatcctgggccagcgtgctagagccccagaaagcaattgcaaccgtggagtcctgta	91	44
ENSRNOG00000002919	Glial fibrillary acidic protein (Gfap)	gagggacaatctcacacagga	439 - 459	21	60	cagcctcaggttggtttcat	489 - 508	20	60	gagggacaatctcacacaggacctcggcaccctgaggcagaagctccaagatgaaaccaacctgaggctg	70	29
ENSRNOG00000033526	Heat shock 70 kDa protein 1A/1B (Hspa1a)	ctacaaggcggaggacga	1750 - 1767	18	59	taggactcgagcgcattctt	1793 - 1812	20	60	ctacaaggcggaggacgaggtgcagcgcgagagggtggctgccaagaatgcgctcgagtccta	63	83
ENSRNOG00000032708	RT1-Bb	caactacgaggagacggaggt	371 - 391	21	60	agggagatggccacattg	422 - 439	18	59	caactacgaggagacggaggtccccacctccctgcggcggcttgagcagcccaatgtggccatctccct	69	10
ENSRNOG00000032844	RT1-Da	aacgcaacgcagtggaac	752 - 769	18	60	tcaatgagctctcacggaag	808 - 827	20	59	aacgcaacgcagtggaacggcgccaaggagccctgtgagataccaggaggtgatggcttccgtgagagctcattga	76	79
ENSRNOG00000019342	Sulfotransferase 1A1 (Sult1a1)	gcacctgggacagcttctt	519-537	19	60	gtgtctcagctcccaccact	594-613	20	60	gcacctgggacagcttcttggagaacttcatggatggggaagtgtcctatgggtcgtggtaccagcacgtgaaggagtggtgggagctgagacac	95	60
ENSRNOG00000011672	Tryptophan 5-hydroxylase 1 (Tph1)	tgagacacagttcggatcctc	841 - 861	21	60	acgtggcctaagagttcgtg	888 - 907	20	60	tgagacacagttcggatcctctctataccccagagccagacacctgccacgaactcttaggccacgt	67	21
ENSRNOG00000033215	RT1-Db1	cgagatctctgatagattccttgtg	345-369	25	60	gctgccagggtagaagtcac	455-474	20	59	cgagatctctgatagattccttgtgccgcggacagttgaacccaaggtgactgtgtacccttcaaagacgcagcccctgaaacaccacaacctcctggtctgctctgtgagtgacttctaccctggcagc	130	79
ENSRNOG00000031367	hprt1	tcaacgggggacataaaagt	394 - 413	20	59	tcaattatatcttcaacaatcaagacg	453 - 479	27	59	tcaacgggggacataaaagttattggtggagatgatctctcaactttaactggaaagaacgtcttgattgttgaagatataattga	86	22
