# Supplementary material for: Whole transcriptome sequencing of the aging rat brain reveals dynamic RNA changes in the dark matter of the genome
Source: Age (Dordr). 2012 May 4;35(3):763–76. doi: 10.1007/s11357-012-9410-1 (PMC3636386; doi:10.1007/s11357-012-9410-1)
Supplement: Supplementary file 2 — (XLS 57 kb) [file 11357_2012_9410_MOESM2_ESM.xls]

## Sheet: DE genes
6 month vs. 12 months
Ensembl ID	Gene Symbol	Gene Name	logConc	logFC	P.Value	FDR
SCARNA11	SCARNA11		-15.4166	-3.12549	1.68522e-12	2.87347e-08
SNORA7	SNORA7		-13.0776	-2.75366	3.77811e-12	3.22103e-08
SNORA84	SNORA84		-12.5055	-2.10083	2.43827e-08	0.000138583
SNORA62	SNORA62		-13.8279	-2.1564	9.44275e-08	0.000384947
SNORD52	SNORD52		-14.208	-1.70626	1.12881e-07	0.000384947
SNORA81	SNORA81		-15.6657	-2.07008	2.17689e-07	0.000618635
SCARNA3	SCARNA3		-18.2836	-2.64099	3.0598e-07	0.000745324
SNORA41	SNORA41		-17.5497	-2.34785	3.616e-07	0.000770705
SNORA19	SNORA19		-18.2244	-2.53594	5.19512e-07	0.000984244
SNORA65	SNORA65		-18.4415	-2.69901	6.74368e-07	0.00114986
ENSRNOG00000008080	Hrh3	Histamine H3 receptor	-16.4319	-2.0158	1.08381e-06	0.00168
SNORA36	SNORA36		-17.742	-2.02766	2.58185e-06	0.0034328
SNORD103	SNORD103		-16.9119	-1.75669	2.61723e-06	0.0034328
SNORA48	SNORA48		-16.5343	-1.75565	3.17509e-06	0.00386704
SNORA15	SNORA15		-17.4901	-1.84917	5.14312e-06	0.00584636
SNORA4	SNORA4		-15.3469	-1.35663	6.132e-06	0.0065348
ENSRNOG00000029677	Novel Mt tRNA		-15.7798	-1.43318	1.1705e-05	0.0117401
ENSRNOG00000032609	Novel Mt tRNA		-13.9087	-1.49424	1.36491e-05	0.0129295
ENSRNOG00000032112	Novel Mt tRNA		-12.5844	-1.6191	1.64672e-05	0.014778
SCARNA4	SCARNA4		-16.2348	-1.36832	2.18113e-05	0.0185952
ENSRNOG00000029070	Novel Mt tRNA		-13.7417	-1.24728	3.10677e-05	0.0220723
ENSRNOG00000029389	Novel Mt tRNA		-13.037	-1.0935	3.10215e-05	0.0220723
SNORA69	SNORA69		-19.0753	-2.34758	2.90561e-05	0.0220723
SNORD63	SNORD63		-14.8262	-1.20391	3.10216e-05	0.0220723
SCARNA16	SCARNA16		-16.6683	-1.57265	3.76323e-05	0.0256667
SNORA21	SNORA21		-17.8419	-1.83269	4.47423e-05	0.0293424
SNORA29	SNORA29		-14.8391	-1.18172	5.86784e-05	0.0349845
SNORA3	SNORA3		-14.9041	-1.23367	5.65737e-05	0.0349845
SNORA55	SNORA55		-15.3932	-1.26711	6.15528e-05	0.0349845
SNORA64	SNORA64		-13.8001	-1.28845	6.001e-05	0.0349845
6 months vs. 28 months
Ensembl ID	Gene Symbol	Gene Name	logConc	logFC	P.Value	FDR
ENSRNOG00000019342	Sult1a1	Sulfotransferase 1A1 [Source:UniProtKB/Swiss-Prot;Acc:P17988]	-16.2649	1.73506	1.86099e-11	3.16145e-07
U2	U2		-13.1723	-1.43066	6.73547e-11	5.72111e-07
SNORA64	SNORA64		-13.8303	-1.31053	8.23539e-07	0.00466343
SNORA75	SNORA75		-17.66	-1.87561	1.26752e-06	0.00538317
ENSRNOG00000033526	Hspa1a	Heat shock 70 kDa protein 1A/1B [Source:UniProtKB/Swiss-Prot;Acc:Q07439]	-17.845	-2.10922	6.23412e-06	0.0211811
ENSRNOG00000011672	Tph1	Tryptophan 5-hydroxylase 1 [Source:UniProtKB/Swiss-Prot;Acc:P09810]	-19.3349	NE 28	7.78145e-06	0.0220319
ENSRNOG00000003253	Qdpr	Dihydropteridine reductase [Source:UniProtKB/Swiss-Prot;Acc:P11348]	-13.0562	-0.936903	1.53346e-05	0.0325631
SNORA62	SNORA62		-13.668	-1.79041	1.38716e-05	0.0325631
12 months vs. 28 months
Ensembl ID	Gene Symbol	Gene Name	logConc	logFC	P.Value	FDR
ENSRNOG00000000451	RT1-Ba	rano class II histocompatibility antigen, B alpha chain [Source:RefSeq peptide;Acc:NP_001008831]	-15.5822	-1.81685	9.93322e-15	8.40251e-11
ENSRNOG00000033215	RT1-Db1	Rano class II histocompatibility antigen, D-1 beta chain [Source:UniProtKB/Swiss-Prot;Acc:P18211]	-16.6944	-2.13543	8.80857e-15	8.40251e-11
ENSRNOG00000032844	RT1-Da	RT1 class II, locus Da [Source:RefSeq peptide;Acc:NP_001008847]	-15.9657	-1.85963	1.02496e-12	5.78012e-09
SNORD52	SNORD52		-14.2171	1.73017	2.35583e-12	9.96399e-09
ENSRNOG00000018735	Cd74	H-2 class II histocompatibility antigen gamma chain [Source:UniProtKB/Swiss-Prot;Acc:P10247]	-15.8245	-1.68582	5.92267e-11	2.004e-07
ENSRNOG00000019342	Sult1a1	Sulfotransferase 1A1 [Source:UniProtKB/Swiss-Prot;Acc:P17988]	-16.1808	1.53703	1.03033e-10	2.90518e-07
ENSRNOG00000002919	Gfap	Glial fibrillary acidic protein [Source:UniProtKB/Swiss-Prot;Acc:P47819]	-13.2647	-1.29453	2.43698e-10	5.88985e-07
SNORD37	SNORD37		-12.0158	1.12127	6.63849e-09	1.40388e-05
ENSRNOG00000032708	RT1-Bb	Rano class II histocompatibility antigen, B-1 beta chain [Source:UniProtKB/Swiss-Prot;Acc:P29826]	-17.2272	-1.8316	1.29579e-08	2.4358e-05
ENSRNOG00000002911	Alb	Serum albumin [Source:UniProtKB/Swiss-Prot;Acc:P02770]	-18.4032	-2.18964	5.20304e-08	8.80249e-05
SNORA84	SNORA84		-12.9087	1.33941	1.97901e-07	0.000304372
ENSRNOG00000005542	Apob	Apolipoprotein B-100Apolipoprotein B-48 [Source:UniProtKB/Swiss-Prot;Acc:Q7TMA5]	-19.2045	-2.60451	2.16888e-07	0.000305776
ENSRNOG00000011672	Tph1	Tryptophan 5-hydroxylase 1 [Source:UniProtKB/Swiss-Prot;Acc:P09810]	-19.3194	NE 28	3.35162e-07	0.000436175
SNORA7	SNORA7		-13.7867	1.37546	2.10186e-06	0.00253995
ENSRNOG00000030729	E9PSV0_RAT	complement component 4, gene 2 [Source:RefSeq peptide;Acc:NP_001002805]	-18.3481	-1.77616	3.81337e-06	0.00414966
ENSRNOG00000031230	LOC689064	Hemoglobin subunit beta-2 [Source:UniProtKB/Swiss-Prot;Acc:P11517]	-14.7854	-1.14234	3.92449e-06	0.00414966
ENSRNOG00000030625	Tf	Signal recognition particle receptor subunit beta [Source:UniProtKB/Swiss-Prot;Acc:Q4FZX7]	-12.6331	-0.921142	4.81471e-06	0.00479149
ENSRNOG00000012294	Heph	Hephaestin [Source:UniProtKB/Swiss-Prot;Acc:Q920H8]	-16.4085	1.11438	7.0387e-06	0.0066156
SNORD103	SNORD103		-17.1082	1.40826	1.0885e-05	0.0096922
ENSRNOG00000003253	Qdpr	Dihydropteridine reductase [Source:UniProtKB/Swiss-Prot;Acc:P11348]	-13.1123	-0.854969	1.14707e-05	0.0097031
SNORD25	SNORD25		-12.8415	0.876615	1.39531e-05	0.0112409
ENSRNOG00000000853	Aif1	Allograft inflammatory factor 1 [Source:UniProtKB/Swiss-Prot;Acc:P55009]	-17.6152	-1.36627	1.91308e-05	0.0147116
SNORD63	SNORD63		-14.9107	1.07545	2.28827e-05	0.0168317
SCARNA11	SCARNA11		-16.3305	1.33993	2.73826e-05	0.0193024
ENSRNOG00000017629	Novel pseudogene		-16.7705	-1.26807	3.27237e-05	0.0221448
SNORD100	SNORD100		-12.1913	0.910359	4.08844e-05	0.0266031
SCARNA18	SCARNA18		-15.3874	1.19986	4.5257e-05	0.0283577
ENSRNOG00000008080	Hrh3	Histamine H3 receptor [Source:UniProtKB/Swiss-Prot;Acc:Q9QYN8]	-16.8625	1.20167	5.17902e-05	0.0312924
ENSRNOG00000007227	RGD1306682	similar to RIKEN cDNA 1810046J19 (RGD1306682), mRNA [Source:RefSeq DNA;Acc:NM_001108296]	-16.0928	-0.931392	6.64229e-05	0.0387497
ENSRNOG00000000574	F1LTG5_RAT	Uncharacterized protein [Source:UniProtKB/TrEMBL;Acc:F1LTG5]	-17.0677	-1.13207	7.74769e-05	0.0415859
ENSRNOG00000009263	Ifi27	interferon, alpha-inducible protein 27 [Source:RefSeq peptide;Acc:NP_981955]	-16.8723	-1.11186	7.86587e-05	0.0415859
SNORD42	SNORD42		-13.8209	0.813259	7.40028e-05	0.0415859
