# Supplementary material for: Whole transcriptome sequencing of the aging rat brain reveals dynamic RNA changes in the dark matter of the genome
Source: Age (Dordr). 2012 May 4;35(3):763–76. doi: 10.1007/s11357-012-9410-1 (PMC3636386; doi:10.1007/s11357-012-9410-1)
Supplement: Supplementary file 3 — (XLS 71 kb) [file 11357_2012_9410_MOESM3_ESM.xls]

## Sheet: transcripts DE
6 vs. 12 months
gene reference id	Cufflinks ID	gene_name	original_id	nearest_ref transcript	class_code	logConc	logFC	P.Value	FDR
ENSRNOG00000034982	TCONS_00029727	SNORA21	ENSRNOT00000053105	ENSRNOT00000053105	=	-16.2368	-4.53914	2.36037e-25	3.4341e-21
ENSRNOG00000034555	TCONS_00004885	SNORA19	ENSRNOT00000052678	ENSRNOT00000052678	=	-13.838	-3.29845	1.10718e-18	8.05419e-15
ENSRNOG00000045258	TCONS_00006973	SNORA48	ENSRNOT00000070525	ENSRNOT00000070525	=	-11.0982	-2.09146	6.05712e-17	2.9375e-13
ENSRNOG00000045177	TCONS_00025861	SCARNA11	ENSRNOT00000070444	ENSRNOT00000070444	=	-15.3562	-3.16887	2.51069e-16	9.13202e-13
ENSRNOG00000032844	TCONS_00020805	RT1-Da	ENSRNOT00000048332	ENSRNOT00000048332	=	-14.8782	2.60477	4.42346e-15	1.28714e-11
ENSRNOG00000034666	TCONS_00027142	SNORA70	ENSRNOT00000052789	ENSRNOT00000052789	=	-13.3086	-2.63083	6.6477e-15	1.61196e-11
ENSRNOG00000000451	TCONS_00020806	RT1-Ba	ENSRNOT00000000523	ENSRNOT00000000523	=	-14.364	2.39155	8.02676e-15	1.6683e-11
ENSRNOG00000035688	TCONS_00035063	SNORA62	ENSRNOT00000053811	ENSRNOT00000053811	=	-12.2382	-3.87942	5.67992e-14	1.03297e-10
ENSRNOG00000032708	TCONS_00021320	RT1-Bb	ENSRNOT00000000525	ENSRNOT00000000525	=	-16.7521	3.02795	8.47046e-14	1.3693e-10
ENSRNOG00000034872	TCONS_00003706	SNORD15	ENSRNOT00000052995	ENSRNOT00000052995	=	-15.7899	-2.99548	2.40013e-12	3.49196e-09
ENSRNOG00000045291	TCONS_00010497	SNORA36	ENSRNOT00000070558	ENSRNOT00000070558	=	-14.0125	-2.52087	4.54577e-12	6.0124e-09
ENSRNOG00000034896	TCONS_00003464	SNORD116	ENSRNOT00000053019	ENSRNOT00000053019	=	-14.8672	-2.65342	5.07903e-12	6.1579e-09
ENSRNOG00000034712	TCONS_00036171	SNORA19	ENSRNOT00000052835	ENSRNOT00000052835	=	-17.9743	NE 12	1.99048e-09	2.22765e-06
ENSRNOG00000029389	TCONS_00037507	Mt tRNA	ENSRNOT00000048050	ENSRNOT00000048050	=	-14.7965	-2.05462	7.12677e-09	7.40624e-06
ENSRNOG00000036335	TCONS_00087962	U4	CUFF.8615.1	ENSRNOT00000054148	x	-17.94	NE 6	2.45518e-10	7.55978e-06
ENSRNOG00000036005	TCONS_00011881	SNORA36	ENSRNOT00000054128	ENSRNOT00000054128	=	-18.5931	NE 12	8.40044e-09	8.14786e-06
ENSRNOG00000029070	TCONS_00037503	Mt tRNA	ENSRNOT00000041978	ENSRNOT00000041978	=	-13.5659	-2.05948	1.32534e-08	1.20515e-05
ENSRNOG00000035763	TCONS_00005802	snoZ30	ENSRNOT00000053886	ENSRNOT00000053886	=	-16.9428	-2.47491	1.99192e-08	1.70473e-05
ENSRNOG00000035406	TCONS_00003463	SNORD116	ENSRNOT00000053529	ENSRNOT00000053529	=	-18.4287	NE 12	2.96957e-08	2.27391e-05
ENSRNOG00000034997	TCONS_00037179	U2	ENSRNOT00000053120	ENSRNOT00000053120	=	-15.5584	-3.29592	2.9301e-08	2.27391e-05
#N/A	TCONS_00035251	CUFF.1066.1	0	0	.	-33.1708	NE 6	1.6435e-09	2.8114e-05
ENSRNOG00000033526	TCONS_00020780	Hspa1a	ENSRNOT00000049667	ENSRNOT00000049667	=	-16.1159	-2.4207	5.07912e-08	3.69481e-05
ENSRNOG00000034748	TCONS_00001441	SNORA3	ENSRNOT00000052871	ENSRNOT00000052871	=	-13.5374	-2.46564	6.74856e-08	4.67547e-05
#N/A	TCONS_00057683	Predicted novel microRNA	0	0	.	-16.0012	4.15156	9.77562e-09	0.000138879
ENSRNOG00000044028	TCONS_00006319	SCARNA16	ENSRNOT00000069295	ENSRNOT00000069295	=	-13.5275	-1.5415	2.8888e-07	0.000182735
ENSRNOG00000043819	TCONS_00008783	SNORA81	ENSRNOT00000069086	ENSRNOT00000069086	=	-12.724	-1.92663	2.85701e-07	0.000182735
ENSRNOG00000020151	TCONS_00017397	Cdh1	ENSRNOT00000027346	ENSRNOT00000027346	=	-17.7	2.62647	4.05293e-07	0.000245692
#N/A	TCONS_00035855	Predicted novel microRNA	0	0	.	-33.4037	NE 6	2.3247e-08	0.000265761
ENSRNOG00000004676	TCONS_00401985	Predicted novel microRNA within intron Pak3	CUFF.67788.1	ENSRNOT00000065830	i	-32.4502	NE 12	2.4167e-08	0.000265761
ENSRNOG00000035178	TCONS_00028119	SNORA55	ENSRNOT00000053301	ENSRNOT00000053301	=	-14.4987	-1.81982	4.90986e-07	0.000285734
ENSRNOG00000011645	TCONS_00207524	Predicted novel microRNA within intron RGD1311265	CUFF.29852.1	ENSRNOT00000015793	i	-17.9628	NE 12	3.17633e-08	0.000296443
ENSRNOG00000035784	TCONS_00007392	SNORA21	ENSRNOT00000053907	ENSRNOT00000053907	=	-16.1188	-1.90603	6.03979e-07	0.000337972
#N/A	TCONS_00402663	Predicted LncRNA	0	0	u	-19.0978	NE 12	5.1879e-08	0.000443727
#N/A	TCONS_00152676	Predicted novel microRNA	0	0	.	-17.6551	NE 6	6.05146e-08	0.000490346
ENSRNOG00000034959	TCONS_00008069	SNORA70	ENSRNOT00000053082	ENSRNOT00000053082	=	-14.4488	-1.39003	1.05129e-06	0.000566492
ENSRNOG00000032112	TCONS_00037494	Mt tRNA	ENSRNOT00000049156	ENSRNOT00000049156	=	-11.5032	-1.66512	1.2193e-06	0.000633558
ENSRNOG00000035271	TCONS_00032928	SNORD37	ENSRNOT00000053394	ENSRNOT00000053394	=	-12.6503	-1.52439	1.30859e-06	0.000656507
#N/A	TCONS_00243464	Predicted novel microRNA	0	0	.	-33.5543	NE 6	1.17663e-07	0.000823406
ENSRNOG00000034714	TCONS_00021267	SNORD83	ENSRNOT00000052837	ENSRNOT00000052837	=	-12.6033	-1.31139	1.83095e-06	0.000887952
ENSRNOG00000029184	TCONS_00070433	EPHA6_RAT	CUFF.12652.1	ENSRNOT00000047310	i	-32.9523	NE 12	1.52537e-07	0.00102104
#N/A	TCONS_00100964	CUFF.8701.1	0	0	u	-32.9753	NE 6	1.61156e-07	0.00103379
ENSRNOG00000045015	TCONS_00031336	SCARNA3	ENSRNOT00000070282	ENSRNOT00000070282	=	-15.6438	-1.65838	2.23296e-06	0.00104798
ENSRNOG00000034969	TCONS_00017886	SNORA19	ENSRNOT00000053092	ENSRNOT00000053092	=	-20.0395	NE 12	2.3073e-06	0.00104903
ENSRNOG00000034321	TCONS_00003718	SNORA4	ENSRNOT00000052444	ENSRNOT00000052444	=	-19.0527	NE 6	2.38539e-06	0.00105167
ENSRNOG00000044316	TCONS_00027375	miRNA	ENSRNOT00000069583	ENSRNOT00000069583	=	-14.6647	1.48543	2.53402e-06	0.00105336
ENSRNOG00000043626	TCONS_00006972	snoU6-77	ENSRNOT00000068893	ENSRNOT00000068893	=	-12.826	-1.51481	2.46466e-06	0.00105336
ENSRNOG00000043663	TCONS_00014558	U7	ENSRNOT00000068930	ENSRNOT00000068930	=	-17.1221	-2.42338	2.71973e-06	0.00109915
ENSRNOG00000022635	TCONS_00004264	Predicted LncRNA within Dlg2	CUFF.6004.1	ENSRNOT00000055402	i	-17.9992	NE 12	2.11238e-07	0.00124943
#N/A	TCONS_00052698	Predicted novel microRNA	0	0	u	-33.0352	NE 12	2.10857e-07	0.00124943
#N/A	TCONS_00156539	CUFF.17565.1	0	0	u	-19.9178	NE 6	2.4176e-07	0.0013293
ENSRNOG00000035801	TCONS_00002478	SNORA36	ENSRNOT00000053924	ENSRNOT00000053924	=	-17.9932	NE 12	4.41795e-06	0.00173721
ENSRNOG00000006118	TCONS_00344140	Klf10	CUFF.43362.1	ENSRNOT00000067419	=	-18.5442	NE 12	4.44115e-07	0.00213669
ENSRNOG00000017311	TCONS_00003619	Predicted LncRNA within D3ZI58_RAT	CUFF.5372.1	ENSRNOT00000023329	i	-18.7077	NE 12	4.35562e-07	0.00213669
ENSRNOG00000011310	TCONS_00021092	Predicted LncRNA within Pde10a	CUFF.1424.1	ENSRNOT00000049326	i	-18.0159	-2.93598	4.43455e-07	0.00213669
ENSRNOG00000034963	TCONS_00018019	SNORA14	ENSRNOT00000053086	ENSRNOT00000053086	=	-9.35377	-1.08018	7.61166e-06	0.00291427
ENSRNOG00000041097	TCONS_00001442	SNORA3	ENSRNOT00000062850	ENSRNOT00000062850	=	-16.0692	-2.21722	8.21543e-06	0.00306478
ENSRNOG00000011310	TCONS_00016247	Predicted LncRNA within Pde10a	CUFF.1032.1	ENSRNOT00000049326	i	-19.0814	NE 12	6.83981e-07	0.003191
ENSRNOG00000001966	TCONS_00072285	Predicted LncRNA within Zbtb20	CUFF.12955.1	ENSRNOT00000002692	i	-19.9347	NE 12	7.37961e-07	0.00334158
ENSRNOG00000034834	TCONS_00002658	SNORA29	ENSRNOT00000052957	ENSRNOT00000052957	=	-10.7069	-1.31162	1.01079e-05	0.00358682
ENSRNOG00000035270	TCONS_00036532	SNORA41	ENSRNOT00000053393	ENSRNOT00000053393	=	-14.7405	-2.2599	9.96086e-06	0.00358682
ENSRNOG00000040534	TCONS_00005028	SNORA64	ENSRNOT00000062287	ENSRNOT00000062287	=	-11.2684	-1.45302	1.11714e-05	0.00386984
ENSRNOG00000036181	TCONS_00002384	SNORA20	ENSRNOT00000054304	ENSRNOT00000054304	=	-18.2899	NE 12	1.20493e-05	0.00407687
ENSRNOG00000003119	TCONS_00011315	Gc	ENSRNOT00000004174	ENSRNOT00000004174	=	-19.614	NE 6	1.27437e-05	0.00421381
ENSRNOG00000035012	TCONS_00039258	SNORA61	ENSRNOT00000053135	ENSRNOT00000053135	=	-14.2381	NE 6	1.48416e-05	0.00479846
ENSRNOG00000032825	TCONS_00006741	LOC100365668 - retrotransposed nc	ENSRNOT00000042688	ENSRNOT00000042688	=	-13.8834	1.0686	1.75655e-05	0.00555565
ENSRNOG00000035755	TCONS_00012417	SNORA9	ENSRNOT00000053878	ENSRNOT00000053878	=	-16.8867	-2.30364	1.92407e-05	0.00595601
ENSRNOG00000035910	TCONS_00005295	SNORA29	ENSRNOT00000054033	ENSRNOT00000054033	=	-16.2717	-1.53957	2.22903e-05	0.00675627
ENSRNOG00000045400	TCONS_00026874	miRNA	ENSRNOT00000070667	ENSRNOT00000070667	=	-16.9757	1.9083	2.31504e-05	0.00687378
ENSRNOG00000040851	TCONS_00033166	SNORA53	ENSRNOT00000062604	ENSRNOT00000062604	=	-10.0646	-1.38282	2.59389e-05	0.00754771
ENSRNOG00000034445	TCONS_00020254	U1	ENSRNOT00000052568	ENSRNOT00000052568	=	-13.482	-1.84113	3.04699e-05	0.00869227
ENSRNOG00000029876	TCONS_00366463	Gucy1a2	CUFF.61018.1	ENSRNOT00000046058	i	-19.754	NE 12	2.03683e-06	0.00871062
ENSRNOG00000035160	TCONS_00021111	U3	ENSRNOT00000053283	ENSRNOT00000053283	=	-13.172	-1.40336	3.30877e-05	0.00925755
ENSRNOG00000035864	TCONS_00008781	SNORA4	ENSRNOT00000053987	ENSRNOT00000053987	=	-12.6128	-1.17863	3.6149e-05	0.00973948
ENSRNOG00000034841	TCONS_00016333	Vault	ENSRNOT00000052964	ENSRNOT00000052964	=	-15.7128	-1.42502	3.55958e-05	0.00973948
ENSRNOG00000017243	TCONS_00030923	Predicted LncRNA within Bnip3	CUFF.5767.1	ENSRNOT00000023477	i	-17.4632	-2.71382	2.50569e-06	0.0101716
ENSRNOG00000017828	TCONS_00013015	Egr3	ENSRNOT00000058641	ENSRNOT00000058641	=	-15.841	-1.39416	4.4985e-05	0.0116873
ENSRNOG00000035663	TCONS_00035844	SNORD50	ENSRNOT00000053786	ENSRNOT00000053786	=	-16.2932	-1.49045	4.47266e-05	0.0116873
ENSRNOG00000030285	TCONS_00081636	Epha3	CUFF.6958.1	ENSRNOT00000040065	i	-19.2098	NE 6	3.0752e-06	0.0121396
ENSRNOG00000034245	TCONS_00030386	Uncharacterized protein [Source:UniProtKB/TrEMBL;Acc:F1LXJ8]	ENSRNOT00000051137	ENSRNOT00000051137	=	-18.9717	-3.05982	5.04992e-05	0.0126675
ENSRNOG00000035040	TCONS_00013045	SNORA31	ENSRNOT00000053163	ENSRNOT00000053163	=	-11.1843	-1.60028	5.0214e-05	0.0126675
ENSRNOG00000021525	TCONS_00383194	RGD1311357	CUFF.48316.2	ENSRNOT00000023678	j	-17.1383	NE 12	3.34385e-06	0.0128702
ENSRNOG00000027316	TCONS_00030865	D3ZVJ6_RAT	ENSRNOT00000037445	ENSRNOT00000037445	=	-13.4474	1.0359	5.3214e-05	0.0131222
ENSRNOG00000017472	TCONS_00368589	Tcf12	CUFF.63437.1	ENSRNOT00000064413	i	-18.1205	NE 12	3.74383e-06	0.0140582
ENSRNOG00000044946	TCONS_00036500	SNORA48	ENSRNOT00000070213	ENSRNOT00000070213	=	-14.4461	-1.06749	5.89712e-05	0.0142995
ENSRNOG00000010188	TCONS_00037168	Satb2	ENSRNOT00000049259	ENSRNOT00000049259	=	-15.2335	-1.20443	6.12287e-05	0.014368
ENSRNOG00000035757	TCONS_00003468	SNORD116	ENSRNOT00000053880	ENSRNOT00000053880	=	-13.3359	-1.09496	6.08299e-05	0.014368
ENSRNOG00000035899	TCONS_00005169	SNORD95	ENSRNOT00000054022	ENSRNOT00000054022	=	-12.6086	-0.945899	6.26136e-05	0.0144598
ENSRNOG00000016156	TCONS_00033700	Nptxr	ENSRNOT00000004703	ENSRNOT00000004703	=	-12.0788	-0.98363	6.37996e-05	0.0145035
ENSRNOG00000041491	TCONS_00032360	SNORA11	ENSRNOT00000063244	ENSRNOT00000063244	=	-14.8213	-1.18905	6.84432e-05	0.0153197
ENSRNOG00000023373	TCONS_00213976	Predicted LncRNA within Sec24b	CUFF.28561.1	ENSRNOT00000038509	i	-17.9741	NE 12	4.22386e-06	0.015483
#N/A	TCONS_00395456	CUFF.35565.1	0	0	u	-18.4297	NE 6	4.60514e-06	0.0164881
ENSRNOG00000035202	TCONS_00001617	SNORA30	ENSRNOT00000053325	ENSRNOT00000053325	=	-10.4167	-1.14822	7.57801e-05	0.0167049
#N/A	TCONS_00126320	Predicted novel microRNA	0	0	.	-17.6147	2.51567	5.02942e-06	0.017537
ENSRNOG00000015686	TCONS_00214207	Predicted LncRNA within Col4a3bp	CUFF.22383.1	ENSRNOT00000021549	i	-18.9464	NE 6	5.12592e-06	0.017537
ENSRNOG00000043691	TCONS_00015728	SNORA84	ENSRNOT00000068958	ENSRNOT00000068958	=	-11.5097	-0.935138	8.20385e-05	0.0178146
ENSRNOG00000034604	TCONS_00034580	SNORD16	ENSRNOT00000052727	ENSRNOT00000052727	=	-11.9938	-1.36199	8.437e-05	0.0180515
ENSRNOG00000035558	TCONS_00003496	microRNA mir-344a-2 (Mir344a-2), microRNA [Source:RefSeq DNA;Acc:NR_037352]	ENSRNOT00000053681	ENSRNOT00000053681	=	-19.3708	NE 12	9.25708e-05	0.019519
ENSRNOG00000029145	TCONS_00037526	Known Mt tRNA	ENSRNOT00000044639	ENSRNOT00000044639	=	-13.295	-1.55309	0.000111895	0.0232565
ENSRNOG00000016467	TCONS_00174406	KCTD1_RAT	CUFF.38188.1	ENSRNOT00000022320	i	-19.6392	NE 12	6.95858e-06	0.0232895
ENSRNOG00000016597	TCONS_00004306	LOC100364907	ENSRNOT00000022226	ENSRNOT00000022226	=	-16.6886	1.75447	0.000127199	0.0260649
ENSRNOG00000027770	TCONS_00020515	Predicted novel microRNA with intron Trpm3	CUFF.6448.1	ENSRNOT00000021450	i	-19.6546	NE 12	7.99615e-06	0.0261927
ENSRNOG00000041859	TCONS_00032057	U2	ENSRNOT00000063612	ENSRNOT00000063612	=	-19.2859	NE 12	0.00013136	0.0265438
ENSRNOG00000018395	TCONS_00037362	Usp40	ENSRNOT00000035085	ENSRNOT00000035085	=	-18.5301	NE 6	0.000142258	0.0283523
ENSRNOG00000035751	TCONS_00020782	SNORD52	ENSRNOT00000053874	ENSRNOT00000053874	=	-13.2103	-1.17977	0.000147785	0.0290557
ENSRNOG00000040952	TCONS_00016822	SNORD63	ENSRNOT00000062705	ENSRNOT00000062705	=	-13.581	-1.08567	0.000154741	0.0300177
ENSRNOG00000025680	TCONS_00019628	D4A357_RAT	ENSRNOT00000021181	ENSRNOT00000021181	=	-16.1405	1.28341	0.000166364	0.0318477
#N/A	TCONS_00087959	Predicted novel microRNA	0	0	u	-33.7108	NE 6	1.02496e-05	0.0328747
#N/A	TCONS_00215916	Predicted LncRNA	0	0	.	-19.4426	NE 12	1.095e-05	0.0337163
ENSRNOG00000009826	TCONS_00203908	Bche	CUFF.36524.1	ENSRNOT00000013279	i	-19.7398	NE 12	1.09184e-05	0.0337163
ENSRNOG00000016512	TCONS_00035965	Sema3b	ENSRNOT00000022202	ENSRNOT00000022202	=	-18.851	NE 6	0.000180115	0.0340325
ENSRNOG00000030180	TCONS_00004484	Lrrc10b	ENSRNOT00000050716	ENSRNOT00000050716	=	-17.1188	-1.86022	0.000189471	0.0353412
#N/A	TCONS_00394696	CUFF.85459.1	0	0	.	-15.9581	2.3915	1.19553e-05	0.03609
ENSRNOG00000045415	TCONS_00035236	miRNA	ENSRNOT00000070682	ENSRNOT00000070682	=	-16.0119	1.26689	0.000213655	0.0393476
ENSRNOG00000035255	TCONS_00005710	SNORD42	ENSRNOT00000053378	ENSRNOT00000053378	=	-13.2172	-0.936908	0.0002164	0.0393551
ENSRNOG00000035107	TCONS_00009221	SNORA15	ENSRNOT00000053230	ENSRNOT00000053230	=	-13.8163	-1.26287	0.000221644	0.0398111
ENSRNOG00000038761	TCONS_00008690	Ptplb	ENSRNOT00000003013	ENSRNOT00000003013	=	-17.1116	-1.60439	0.000231252	0.0410304
ENSRNOG00000018322	TCONS_00019221	Picalm	CUFF.4097.1	ENSRNOT00000040420	i	-19.0709	NE 12	1.46957e-05	0.0418981
#N/A	TCONS_00052200	Predicted LncRNA within	0	0	u	-17.6632	-3.02263	1.43125e-05	0.0418981
ENSRNOG00000005548	TCONS_00112956	Predicted LncRNA within within RGD1305110	CUFF.20959.1	ENSRNOT00000007385	i	-18.5924	-2.91073	1.53977e-05	0.0423316
#N/A	TCONS_00000965	Predicted LncRNA within	0	0	u	-17.1631	NE 12	1.53112e-05	0.0423316
ENSRNOG00000018637	TCONS_00001616	D3ZWX7_RAT	ENSRNOT00000054997	ENSRNOT00000054997	=	-14.8944	-1.01275	0.000242024	0.0424242
6 vs. 28 months
gene reference id	Cufflinks ID	gene_name	original_id	nearest_ref transcript	class_code	logConc	logFC	P.Value	FDR
ENSRNOG00000034555	TCONS_00004885	SNORA19	ENSRNOT00000052678	ENSRNOT00000052678	=	-13.3179	-2.28064	2.49159e-13	3.62949e-09
ENSRNOG00000033526	TCONS_00020780	Hspa1a	ENSRNOT00000049667	ENSRNOT00000049667	=	-16.5091	-3.20898	9.36075e-12	6.8179e-08
ENSRNOG00000034982	TCONS_00029727	SNORA21	ENSRNOT00000053105	ENSRNOT00000053105	=	-15.126	-2.33895	2.79423e-11	1.35679e-07
ENSRNOG00000019342	TCONS_00004065	Sult1a1	ENSRNOT00000026186	ENSRNOT00000026186	=	-15.0569	1.74114	3.02474e-10	1.10153e-06
ENSRNOG00000040534	TCONS_00005028	SNORA64	ENSRNOT00000062287	ENSRNOT00000062287	=	-11.3178	-1.563	6.46922e-10	1.88474e-06
ENSRNOG00000011672	TCONS_00003351	Tph1	ENSRNOT00000056109	ENSRNOT00000056109	=	-18.733	NE 28	2.13977e-09	5.195e-06
ENSRNOG00000034841	TCONS_00016333	Vault	ENSRNOT00000052964	ENSRNOT00000052964	=	-15.8857	-1.78723	6.17228e-08	0.000128445
ENSRNOG00000034666	TCONS_00027142	SNORA70	ENSRNOT00000052789	ENSRNOT00000052789	=	-12.8127	-1.67851	2.02891e-07	0.000369439
ENSRNOG00000004676	TCONS_00401985	Predicted novel microRNA within intron Pak3	CUFF.67788.1	ENSRNOT00000065830	i	-32.4483	NE 28	1.02197e-08	0.000395143
ENSRNOG00000045177	TCONS_00025861	SCARNA11	ENSRNOT00000070444	ENSRNOT00000070444	=	-14.6801	-1.84832	3.81653e-07	0.000617726
ENSRNOG00000021525	TCONS_00383194	RGD1311357	CUFF.48316.2	ENSRNOT00000023678	j	-17.5077	NE 28	6.16878e-08	0.00190813
#N/A	TCONS_00052698	Predicted novel microRNA	0	0	u	-33.0329	NE 28	9.5723e-08	0.00246742
ENSRNOG00000019120	TCONS_00018996	Hmgcs2	ENSRNOT00000026121	ENSRNOT00000026121	=	-16.3084	1.64132	2.06284e-06	0.00300493
ENSRNOG00000034748	TCONS_00001441	SNORA3	ENSRNOT00000052871	ENSRNOT00000052871	=	-13.3832	-2.17506	2.62984e-06	0.00348263
ENSRNOG00000043819	TCONS_00008783	SNORA81	ENSRNOT00000069086	ENSRNOT00000069086	=	-12.5859	-1.66447	4.1003e-06	0.00497742
ENSRNOG00000034997	TCONS_00037179	U2	ENSRNOT00000053120	ENSRNOT00000053120	=	-15.1259	-2.40034	4.94188e-06	0.00553757
ENSRNOG00000003880	TCONS_00033254	Tph2	ENSRNOT00000005157	ENSRNOT00000005157	=	-17.6143	NE 28	5.60146e-06	0.00582832
ENSRNOG00000035040	TCONS_00013045	SNORA31	ENSRNOT00000053163	ENSRNOT00000053163	=	-11.0834	-1.40926	7.40251e-06	0.00718883
ENSRNOG00000029184	TCONS_00070433	EPHA6_RAT	CUFF.12652.1	ENSRNOT00000047310	i	-19.3215	NE 28	4.53865e-07	0.00779941
ENSRNOG00000027770	TCONS_00020515	Predicted novel microRNA within intron Trpm3	CUFF.6448.1	ENSRNOT00000021450	i	-33.3603	NE 28	5.68146e-07	0.00878694
ENSRNOG00000009826	TCONS_00203908	Bche	CUFF.36524.1	ENSRNOT00000013279	i	-33.4179	NE 28	9.05485e-07	0.0127311
ENSRNOG00000006118	TCONS_00344140	Klf10	CUFF.43362.1	ENSRNOT00000067419	=	-18.2453	NE 28	1.15369e-06	0.0148692
ENSRNOG00000044121	TCONS_00015970	miRNA	ENSRNOT00000069388	ENSRNOT00000069388	=	-33.6569	NE 6	1.63943e-05	0.014926
ENSRNOG00000017311	TCONS_00003619	Predicted LncRNA within D3ZI58_RAT	CUFF.5372.1	ENSRNOT00000023329	i	-18.1922	NE 28	1.51427e-06	0.0167284
ENSRNOG00000041491	TCONS_00032360	SNORA11	ENSRNOT00000063244	ENSRNOT00000063244	=	-14.7506	-1.06807	4.46116e-05	0.0382269
ENSRNOG00000035688	TCONS_00035063	SNORA62	ENSRNOT00000053811	ENSRNOT00000053811	=	-11.4566	-2.34353	4.73335e-05	0.038306
ENSRNOG00000035160	TCONS_00021111	U3	ENSRNOT00000053283	ENSRNOT00000053283	=	-13.0261	-1.11593	5.43885e-05	0.0416988
ENSRNOG00000043465	TCONS_00033546	Arc	ENSRNOT00000067442	ENSRNOT00000067442	=	-13.0095	-1.00689	6.10022e-05	0.0419741
ENSRNOG00000017309	TCONS_00028278	RGD1359529	ENSRNOT00000056120	ENSRNOT00000056120	=	-12.8774	1.00412	6.01859e-05	0.0419741
ENSRNOG00000035910	TCONS_00005295	SNORA29	ENSRNOT00000054033	ENSRNOT00000054033	=	-16.1825	-1.38125	6.33919e-05	0.0419741
12 vs. 28 months
gene reference id	Cufflinks ID	gene_name	original_id	nearest_ref transcript	class_code	logConc	logFC	P.Value	FDR
ENSRNOG00000000451	TCONS_00020806	RT1-Ba	ENSRNOT00000000523	ENSRNOT00000000523	=	-14.0561	-1.79241	2.25e-10	1.49e-06
ENSRNOG00000032844	TCONS_00020805	RT1-Da	ENSRNOT00000048332	ENSRNOT00000048332	=	-14.5014	-1.86747	3.12e-10	1.49e-06
ENSRNOG00000035271	TCONS_00032928	SNORD37	ENSRNOT00000053394	ENSRNOT00000053394	=	-12.3817	2.04435	3.12e-10	1.49e-06
ENSRNOG00000034872	TCONS_00003706	SNORD15	ENSRNOT00000052995	ENSRNOT00000052995	=	-16.1777	2.20725	4.82e-09	1.72e-05
ENSRNOG00000011672	TCONS_00003351	Tph1	ENSRNOT00000056109	ENSRNOT00000056109	=	-18.9989	NE 28	7.09e-09	2.02e-05
ENSRNOG00000019342	TCONS_00004065	Sult1a1	ENSRNOT00000026186	ENSRNOT00000026186	=	-14.9036	1.48464	7.31e-08	0.000174
ENSRNOG00000002911	TCONS_00012004	Alb	ENSRNOT00000003921	ENSRNOT00000003921	=	-17.3652	-2.62385	2e-07	0.000408
ENSRNOG00000035406	TCONS_00003463	SNORD116	ENSRNOT00000053529	ENSRNOT00000053529	=	-18.473	NE 12	4.3e-07	0.000767
ENSRNOG00000035751	TCONS_00020782	SNORD52	ENSRNOT00000053874	ENSRNOT00000053874	=	-13.0202	1.54467	4.97e-07	0.000788
ENSRNOG00000032708	TCONS_00021320	RT1-Bb	ENSRNOT00000000525	ENSRNOT00000000525	=	-16.0932	-1.72574	1.32e-06	0.00188
ENSRNOG00000034896	TCONS_00003464	SNORD116	ENSRNOT00000053019	ENSRNOT00000053019	=	-15.1657	2.04321	1.49e-06	0.00194
#N/A	TCONS_00035855	Predicted novel microRNA	0	0	.	-33.389	NE 28	3.27091e-08	0.00238312
ENSRNOG00000002919	TCONS_00007609	Gfap	ENSRNOT00000034401	ENSRNOT00000034401	=	-12.5777	-1.11684	4.69e-06	0.00558
ENSRNOG00000045272	TCONS_00030594	SNORD113	ENSRNOT00000070539	ENSRNOT00000070539	=	-15.4903	1.35692	6.19e-06	0.00679
ENSRNOG00000043663	TCONS_00014558	U7	ENSRNOT00000068930	ENSRNOT00000068930	=	-17.2206	2.20968	7.8e-06	0.00794
#N/A	TCONS_00100964	CUFF.8701.1	0	0	u	-32.9564	NE 28	2.1629e-07	0.00822828
ENSRNOG00000045291	TCONS_00010497	SNORA36	ENSRNOT00000070558	ENSRNOT00000070558	=	-14.5328	1.46569	2.42e-05	0.023
ENSRNOG00000005358	TCONS_00033737	Pmm1	ENSRNOT00000007164	ENSRNOT00000007164	=	-17.8821	-2.29389	2.88e-05	0.0237
ENSRNOG00000011824	TCONS_00026815	Trh	ENSRNOT00000015944	ENSRNOT00000015944	=	-18.0048	NE 28	2.99e-05	0.0237
ENSRNOG00000024382	TCONS_00010353	Fcgr3a	ENSRNOT00000047434	ENSRNOT00000047434	=	-18.3687	NE 28	2.99e-05	0.0237
ENSRNOG00000045258	TCONS_00006973	SNORA48	ENSRNOT00000070525	ENSRNOT00000070525	=	-11.5844	1.10568	4.07e-05	0.0305
ENSRNOG00000030487	TCONS_00023740	Lrp2	ENSRNOT00000050675	ENSRNOT00000050675	=	-18.9458	NE 28	5.53e-05	0.0395
ENSRNOG00000012294	TCONS_00037949	Heph	ENSRNOT00000017312	ENSRNOT00000017312	=	-15.1575	1.13474	5.85e-05	0.0398
ENSRNOG00000034982	TCONS_00029727	SNORA21	ENSRNOT00000053105	ENSRNOT00000053105	=	-17.3863	2.22938	6.41e-05	0.0398
ENSRNOG00000035107	TCONS_00009221	SNORA15	ENSRNOT00000053230	ENSRNOT00000053230	=	-13.7732	1.33602	6.24e-05	0.0398
