# Supplementary material for: Whole transcriptome sequencing of the aging rat brain reveals dynamic RNA changes in the dark matter of the genome
Source: Age (Dordr). 2012 May 4;35(3):763–76. doi: 10.1007/s11357-012-9410-1 (PMC3636386; doi:10.1007/s11357-012-9410-1)
Supplement: Supplementary file 4 — (XLS 34 kb) [file 11357_2012_9410_MOESM4_ESM.xls]

## Sheet: novel genes locations
Cufflinks ID	chromosome	location start	location end	strand	exon_number	gene_name	original_id	nearest_reference	class_code	Length	Prediction of non-coding RNA type
TCONS_00000965	chr1	26009324	26009852	+	1	CUFF.1246.1			u	528	lncRNA
TCONS_00003619	chr1	146337743	146338155	+	1	D3ZI58_RAT	CUFF.5372.1	ENSRNOT00000023329	i	412	lncRNA
TCONS_00003619	chr1	146337743	146338155	+	1	D3ZI58_RAT	CUFF.5372.1	ENSRNOT00000023329	i	412	lncRNA
TCONS_00004264	chr1	148304577	148305575	+	1	Dlg2	CUFF.6004.1	ENSRNOT00000055402	i	998	lncRNA
TCONS_00016247	chr1	46490238	46490835	-	1	Pde10a	CUFF.1032.1	ENSRNOT00000049326	i	597	lncRNA
TCONS_00019221	chr1	146816508	146816557	+	1	Picalm	CUFF.4097.1	ENSRNOT00000040420	i	49	?
TCONS_00020515	chr1	226074595	226074629	+	1	Trpm3	CUFF.6448.1	ENSRNOT00000021450	i	34	microRNA - s
TCONS_00020515	chr1	226074595	226074629	+	1	Trpm3	CUFF.6448.1	ENSRNOT00000021450	i	34	microRNA - s
TCONS_00021092	chr1	46403737	46404568	-	1	Pde10a	CUFF.1424.1	ENSRNOT00000049326	i	831	lncRNA
TCONS_00030923	chr1	198689488	198689844	-	1	Bnip3	CUFF.5767.1	ENSRNOT00000023477	i	356	lncRNA
TCONS_00035251	chr1	78664918	78665008	-	1	CUFF.1066.1			.	90	tRNA
TCONS_00035855	chr1	206836884	206836921	-	1	CUFF.3529.1			.	37	microRNA
TCONS_00035855	chr1	206836884	206836921	-	1	CUFF.3529.1	0	0	.	37	microRNA
TCONS_00052200	chr10	9340157	9340718	-	1	CUFF.7845.1			u	561	lncRNA
TCONS_00052698	chr10	23780825	23780921	-	1	CUFF.8618.1			u	96	microRNA - b
TCONS_00052698	chr10	23780825	23780921	-	1	CUFF.8618.1	0	0	u	96	microRNA - b
TCONS_00057683	chr10	15729572	15729626	-	1	CUFF.4535.1			.	54	microRNA
TCONS_00070433	chr11	40614075	40614124	+	1	EPHA6_RAT	CUFF.12652.1	ENSRNOT00000047310	i	49	?
TCONS_00070433	chr11	40614075	40614124	+	1	EPHA6_RAT	CUFF.12652.1	ENSRNOT00000047310	i	49	?
TCONS_00072285	chr11	58963043	58963329	-	1	Zbtb20	CUFF.12955.1	ENSRNOT00000002692	i	286	lncRNA
TCONS_00081636	chr11	892324	892363	-	1	Epha3	CUFF.6958.1	ENSRNOT00000040065	i	39	?
TCONS_00087959	chr12	40476941	40476993	+	1	CUFF.8600.1			u	52	microRNA
TCONS_00087962	chr12	42389323	42389433	+	1	U4	CUFF.8615.1	ENSRNOT00000054148	x	110	U snorna
TCONS_00100964	chr13	19163865	19163879	+	1	CUFF.8701.1			u	14	U snorna
TCONS_00100964	chr13	19194923	19194957	+	2	CUFF.8701.1			u	34	U snorna
TCONS_00100964	chr13	19163865	19163879	+	1	CUFF.8701.1	0	0	u	14	U snorna
TCONS_00100964	chr13	19194923	19194957	+	1	CUFF.8701.1	0	0	u	34	U snorna
TCONS_00112956	chr14	104494012	104494586	-	1	RGD1305110	CUFF.20959.1	ENSRNOT00000007385	i	574	lncRNA
TCONS_00126320	chr15	11693647	11693701	+	1	CUFF.19633.1			.	54	microRNA - b
TCONS_00152676	chr16	33106992	33107068	-	1	CUFF.24339.1			.	76	microRNA - s
TCONS_00156539	chr16	48591088	48591127	-	1	CUFF.17565.1			u	39	?
TCONS_00174406	chr18	6306202	6306252	-	1	KCTD1_RAT	CUFF.38188.1	ENSRNOT00000022320	i	50	snorna-s
TCONS_00203908	chr2	164366214	164366263	-	1	Bche	CUFF.36524.1	ENSRNOT00000013279	i	49	?
TCONS_00203908	chr2	164366214	164366263	-	1	Bche	CUFF.36524.1	ENSRNOT00000013279	i	49	?
TCONS_00207524	chr2	180006447	180006496	-	1	RGD1311265	CUFF.29852.1	ENSRNOT00000015793	i	49	microRNA - s
TCONS_00213976	chr2	227496823	227497085	-	1	Sec24b	CUFF.28561.1	ENSRNOT00000038509	i	262	lncRNA
TCONS_00214207	chr2	27084024	27084290	+	1	Col4a3bp	CUFF.22383.1	ENSRNOT00000021549	i	266	lncRNA
TCONS_00215916	chr2	110775885	110776218	+	1	CUFF.32381.1			.	333	lncRNA
TCONS_00243464	chr3	57850498	57850539	+	1	CUFF.22687.1			.	41	microRNA
TCONS_00366463	chr8	209391	209425	+	1	Gucy1a2	CUFF.61018.1	ENSRNOT00000046058	i	34	?
TCONS_00368589	chr8	76361687	76361744	-	1	Tcf12	CUFF.63437.1	ENSRNOT00000064413	i	57	?
TCONS_00383194	chr9	58819306	58819746	+	1	RGD1311357	CUFF.48316.2	ENSRNOT00000023678	j	440	novel transcript of exsisting gene
TCONS_00383194	chr9	58820052	58820201	+	2	RGD1311357	CUFF.48316.2	ENSRNOT00000023678	j	149	novel transcript of exsisting gene
TCONS_00383194	chr9	58822431	58822588	+	3	RGD1311357	CUFF.48316.2	ENSRNOT00000023678	j	157	novel transcript of exsisting gene
TCONS_00383194	chr9	58824186	58824310	+	4	RGD1311357	CUFF.48316.2	ENSRNOT00000023678	j	124	novel transcript of exsisting gene
TCONS_00383194	chr9	58828160	58828286	+	5	RGD1311357	CUFF.48316.2	ENSRNOT00000023678	j	126	novel transcript of exsisting gene
TCONS_00383194	chr9	58828939	58829087	+	6	RGD1311357	CUFF.48316.2	ENSRNOT00000023678	j	148	novel transcript of exsisting gene
TCONS_00383194	chr9	58829819	58829952	+	7	RGD1311357	CUFF.48316.2	ENSRNOT00000023678	j	133	novel transcript of exsisting gene
TCONS_00383194	chr9	58830920	58831051	+	8	RGD1311357	CUFF.48316.2	ENSRNOT00000023678	j	131	novel transcript of exsisting gene
TCONS_00394696	chrUn	72691330	72691380	-	1	CUFF.85459.1			.	50	?
TCONS_00395456	chrUn	21920912	21920934	-	1	CUFF.35565.1			u	22	?
TCONS_00395456	chrUn	21964448	21964489	-	2	CUFF.35565.1			u	41	?
TCONS_00401985	chrX	34792716	34792808	-	1	Pak3	CUFF.67788.1	ENSRNOT00000065830	i	92	microRNA
TCONS_00401985	chrX	34792716	34792808	-	1	Pak3	CUFF.67788.1	ENSRNOT00000065830	i	92	microRNA
TCONS_00402663	chrX	150040520	150040800	-	1	CUFF.69351.1			u	280	lncRNA
