# Supplementary material for: Whole transcriptome sequencing of the aging rat brain reveals dynamic RNA changes in the dark matter of the genome
Source: Age (Dordr). 2012 May 4;35(3):763–76. doi: 10.1007/s11357-012-9410-1 (PMC3636386; doi:10.1007/s11357-012-9410-1)
Supplement: Supplementary file 5 — (XLS 57 kb) [file 11357_2012_9410_MOESM5_ESM.xls]

## Sheet: differentially spliced
gene_name	original_id	nearest_ref transcript	class_code	chr	start	end	sample_1	sample_2	q_value
Tgoln1	ENSRNOT00000063824	ENSRNOT00000063824	=	chr4	106110154	106113784	12 month	28 month	0
Tgoln1	ENSRNOT00000051421	ENSRNOT00000051421	=	chr4	106110154	106113784	12 month	28 month	0
Tgoln1	ENSRNOT00000019713	ENSRNOT00000019713	=	chr4	106110154	106113784	12 month	28 month	0
RGD1310230	ENSRNOT00000044031	ENSRNOT00000044031	=	chr9	82045236	82045331	12 month	28 month	3.18158e-13
RGD1310230	ENSRNOT00000020712	ENSRNOT00000020712	=	chr9	82045236	82045331	12 month	28 month	3.18158e-13
RGD1310230	ENSRNOT00000020705	ENSRNOT00000020705	=	chr9	82045236	82045331	12 month	28 month	3.18158e-13
Arpc5	ENSRNOT00000064068	ENSRNOT00000064068	=	chr13	67755352	67755556	12 month	28 month	1.27378e-07
Arpc5	ENSRNOT00000059789	ENSRNOT00000059789	=	chr13	67755414	67755536	12 month	28 month	1.27378e-07
Arpc5	ENSRNOT00000036716	ENSRNOT00000036716	=	chr13	67755414	67755536	12 month	28 month	1.27378e-07
Fam168a	ENSRNOT00000025827	ENSRNOT00000025827	=	chr1	158140473	158140684	12 month	28 month	3.40411e-07
Fam168a	ENSRNOT00000025739	ENSRNOT00000025739	=	chr1	158140473	158140684	12 month	28 month	3.40411e-07
Ppp3ca	ENSRNOT00000047975	ENSRNOT00000047975	=	chr2	234130176	234130439	12 month	28 month	3.5439e-07
Ppp3ca	ENSRNOT00000013305	ENSRNOT00000013305	=	chr2	234130176	234130439	12 month	28 month	3.5439e-07
Actr3	ENSRNOT00000063857	ENSRNOT00000063857	=	chr13	37861559	37862401	12 month	28 month	4.22461e-07
Actr3	ENSRNOT00000004520	ENSRNOT00000004520	=	chr13	37861559	37862401	12 month	28 month	4.22461e-07
KPCB_RAT	ENSRNOT00000016442	ENSRNOT00000016442	=	chr1	181264422	181264506	12 month	28 month	3.61264e-06
KPCB_RAT	ENSRNOT00000016418	ENSRNOT00000016418	=	chr1	181264422	181264506	12 month	28 month	3.61264e-06
Etv1	ENSRNOT00000065396	ENSRNOT00000065396	=	chr6	57675498	57675617	12 month	28 month	0.000817944
Etv1	ENSRNOT00000008990	ENSRNOT00000008990	=	chr6	57675498	57675617	12 month	28 month	0.000817944
Apbb1	ENSRNOT00000042959	ENSRNOT00000042959	=	chr1	163282918	163283486	12 month	28 month	0.00442166
Apbb1	ENSRNOT00000024402	ENSRNOT00000024402	=	chr1	163282918	163283486	12 month	28 month	0.00442166
Dnajc6	ENSRNOT00000064077	ENSRNOT00000064077	=	chr5	122155150	122155461	12 month	28 month	0.00660386
Dnajc6	ENSRNOT00000016033	ENSRNOT00000016033	=	chr5	122155150	122155461	12 month	28 month	0.00660386
D3ZX82_RAT	ENSRNOT00000059496	ENSRNOT00000059496	=	chr10	31321000	31323656	12 month	28 month	0.00723221
D3ZX82_RAT	ENSRNOT00000008946	ENSRNOT00000008946	=	chr10	31321000	31323656	12 month	28 month	0.00723221
Gria2	ENSRNOT00000039610	ENSRNOT00000039610	=	chr2	172265161	172268814	12 month	28 month	0.00870221
Gria2	ENSRNOT00000039587	ENSRNOT00000039587	=	chr2	172265161	172268814	12 month	28 month	0.00870221
Tardbp	ENSRNOT00000049822	ENSRNOT00000049822	=	chr5	165698664	165698783	12 month	28 month	0.0104393
Tardbp	ENSRNOT00000017922	ENSRNOT00000017922	=	chr5	165699580	165699681	12 month	28 month	0.0104393
Tardbp	ENSRNOT00000017278	ENSRNOT00000017278	=	chr5	165700204	165700734	12 month	28 month	0.0104393
Dync1i1	ENSRNOT00000039981	ENSRNOT00000039981	=	chr4	30496410	30496561	12 month	28 month	0.0165645
Dync1i1	ENSRNOT00000013184	ENSRNOT00000013184	=	chr4	30496410	30496561	12 month	28 month	0.0165645
Ctsa	CUFF.54654.4	ENSRNOT00000022011	j	chr3	155866335	155866468	12 month	28 month	0.0267451
Ctsa	ENSRNOT00000022011	ENSRNOT00000022011	=	chr3	155866277	155866330	12 month	28 month	0.0267451
Ctsa	ENSRNOT00000066028	ENSRNOT00000066028	=	chr3	155866335	155866680	12 month	28 month	0.0267451
Ctsa	ENSRNOT00000067673	ENSRNOT00000067673	=	chr3	155866339	155866468	12 month	28 month	0.0267451
Ctsa	ENSRNOT00000067795	ENSRNOT00000067795	=	chr3	155866335	155866680	12 month	28 month	0.0267451
Bend6	ENSRNOT00000060419	ENSRNOT00000060419	=	chr9	32565376	32565394	12 month	28 month	0.0281121
Bend6	ENSRNOT00000043274	ENSRNOT00000043274	=	chr9	32607620	32607687	12 month	28 month	0.0281121
Tspan7	ENSRNOT00000051898	ENSRNOT00000051898	=	chrX	24362339	24363293	12 month	28 month	0.0298441
Tspan7	ENSRNOT00000050930	ENSRNOT00000050930	=	chrX	24362339	24363293	12 month	28 month	0.0298441
Ahi1	ENSRNOT00000018701	ENSRNOT00000018701	=	chr1	16332801	16333114	12 month	28 month	0.0442329
Ahi1	ENSRNOT00000019076	ENSRNOT00000019076	=	chr1	16332801	16333114	12 month	28 month	0.0442329
Enpp5	ENSRNOT00000066580	ENSRNOT00000066580	=	chr9	12574481	12575230	6 month	12 month	0
Enpp5	ENSRNOT00000063814	ENSRNOT00000063814	=	chr9	12574481	12575230	6 month	12 month	0
Enpp5	ENSRNOT00000013703	ENSRNOT00000013703	=	chr9	12574481	12575230	6 month	12 month	0
MBP_RAT	ENSRNOT00000058296	ENSRNOT00000058296	=	chr18	79025589	79025842	6 month	12 month	0
MBP_RAT	ENSRNOT00000022303	ENSRNOT00000022303	=	chr18	79025589	79025842	6 month	12 month	0
MBP_RAT	ENSRNOT00000022280	ENSRNOT00000022280	=	chr18	79025589	79025842	6 month	12 month	0
Sdhd	ENSRNOT00000059169	ENSRNOT00000059169	=	chr8	53955067	53955963	6 month	12 month	5.4586e-14
Sdhd	ENSRNOT00000036431	ENSRNOT00000036431	=	chr8	53955067	53955963	6 month	12 month	5.4586e-14
Clstn1	ENSRNOT00000045063	ENSRNOT00000045063	=	chr5	166671092	166671367	6 month	12 month	5.72334e-12
Clstn1	ENSRNOT00000041041	ENSRNOT00000041041	=	chr5	166671092	166671367	6 month	12 month	5.72334e-12
Clstn1	ENSRNOT00000022100	ENSRNOT00000022100	=	chr5	166671092	166671367	6 month	12 month	5.72334e-12
Kifap3	ENSRNOT00000068277	ENSRNOT00000068277	=	chr13	79544010	79544382	6 month	12 month	2.30906e-10
Kifap3	ENSRNOT00000063810	ENSRNOT00000063810	=	chr13	79544010	79544382	6 month	12 month	2.30906e-10
Kifap3	ENSRNOT00000003448	ENSRNOT00000003448	=	chr13	79544010	79544382	6 month	12 month	2.30906e-10
Dync1i2	ENSRNOT00000067729	ENSRNOT00000067729	=	chr3	53480918	53480978	6 month	12 month	7.73531e-09
Dync1i2	ENSRNOT00000047243	ENSRNOT00000047243	=	chr3	53480918	53480978	6 month	12 month	7.73531e-09
Dync1i2	ENSRNOT00000013400	ENSRNOT00000013400	=	chr3	53480918	53480978	6 month	12 month	7.73531e-09
Glrb	ENSRNOT00000065689	ENSRNOT00000065689	=	chr2	172451807	172452100	6 month	12 month	5.34484e-08
Glrb	ENSRNOT00000014170	ENSRNOT00000014170	=	chr2	172451807	172452100	6 month	12 month	5.34484e-08
Fam168a	ENSRNOT00000025827	ENSRNOT00000025827	=	chr1	158140473	158140684	6 month	12 month	4.61225e-07
Fam168a	ENSRNOT00000025739	ENSRNOT00000025739	=	chr1	158140473	158140684	6 month	12 month	4.61225e-07
D3ZX82_RAT	ENSRNOT00000059496	ENSRNOT00000059496	=	chr10	31321000	31323656	6 month	12 month	3.01931e-06
D3ZX82_RAT	ENSRNOT00000008946	ENSRNOT00000008946	=	chr10	31321000	31323656	6 month	12 month	3.01931e-06
KPCB_RAT	ENSRNOT00000016442	ENSRNOT00000016442	=	chr1	181264422	181264506	6 month	12 month	3.497e-06
KPCB_RAT	ENSRNOT00000016418	ENSRNOT00000016418	=	chr1	181264422	181264506	6 month	12 month	3.497e-06
RGD1563224	ENSRNOT00000056920	ENSRNOT00000056920	=	chr7	95481377	95482736	6 month	12 month	6.9972e-06
RGD1563224	ENSRNOT00000064122	ENSRNOT00000064122	=	chr7	95545437	95547396	6 month	12 month	6.9972e-06
RGD1563224	ENSRNOT00000011857	ENSRNOT00000011857	=	chr7	95545437	95547396	6 month	12 month	6.9972e-06
Tardbp	ENSRNOT00000049822	ENSRNOT00000049822	=	chr5	165698664	165698783	6 month	12 month	0.000206446
Tardbp	ENSRNOT00000017922	ENSRNOT00000017922	=	chr5	165699580	165699681	6 month	12 month	0.000206446
Tardbp	ENSRNOT00000017278	ENSRNOT00000017278	=	chr5	165700204	165700734	6 month	12 month	0.000206446
Ppp2cb	ENSRNOT00000020663	ENSRNOT00000020663	=	chr16	62330513	62331190	6 month	12 month	0.000455402
Ppp2cb	ENSRNOT00000046640	ENSRNOT00000046640	=	chr16	62330513	62331190	6 month	12 month	0.000455402
Clta	ENSRNOT00000019737	ENSRNOT00000019737	=	chr5	60484437	60484768	6 month	12 month	0.000688456
Clta	ENSRNOT00000036361	ENSRNOT00000036361	=	chr5	60484437	60484768	6 month	12 month	0.000688456
Clta	ENSRNOT00000036366	ENSRNOT00000036366	=	chr5	60484404	60484768	6 month	12 month	0.000688456
G3bp2	ENSRNOT00000044228	ENSRNOT00000044228	=	chr14	17556967	17557324	6 month	12 month	0.00110365
G3bp2	ENSRNOT00000003346	ENSRNOT00000003346	=	chr14	17556967	17557324	6 month	12 month	0.00110365
Mapk9	ENSRNOT00000004010	ENSRNOT00000004010	=	chr10	35353486	35353623	6 month	12 month	0.00412559
Mapk9	ENSRNOT00000003987	ENSRNOT00000003987	=	chr10	35353486	35353623	6 month	12 month	0.00412559
Gria2	ENSRNOT00000039610	ENSRNOT00000039610	=	chr2	172265161	172268814	6 month	12 month	0.00723221
Gria2	ENSRNOT00000039587	ENSRNOT00000039587	=	chr2	172265161	172268814	6 month	12 month	0.00723221
Tspan7	ENSRNOT00000051898	ENSRNOT00000051898	=	chrX	24362339	24363293	6 month	12 month	0.00870221
Tspan7	ENSRNOT00000050930	ENSRNOT00000050930	=	chrX	24362339	24363293	6 month	12 month	0.00870221
Bend6	ENSRNOT00000060419	ENSRNOT00000060419	=	chr9	32565376	32565394	6 month	12 month	0.0100045
Bend6	ENSRNOT00000043274	ENSRNOT00000043274	=	chr9	32607620	32607687	6 month	12 month	0.0100045
Dnajc6	ENSRNOT00000064077	ENSRNOT00000064077	=	chr5	122155150	122155461	6 month	12 month	0.0104993
Dnajc6	ENSRNOT00000016033	ENSRNOT00000016033	=	chr5	122155150	122155461	6 month	12 month	0.0104993
Zfp207	ENSRNOT00000065567	ENSRNOT00000065567	=	chr10	68613434	68613595	6 month	12 month	0.0160768
Zfp207	ENSRNOT00000000253	ENSRNOT00000000253	=	chr10	68613434	68613595	6 month	12 month	0.0160768
Zfp207	ENSRNOT00000000252	ENSRNOT00000000252	=	chr10	68613434	68613595	6 month	12 month	0.0160768
CUFF.33129.1			.	chr2	123516528	123516875	6 month	12 month	0.0207638
CUFF.33129.2			u	chr2	123516528	123516875	6 month	12 month	0.0207638
Dnajb1	CUFF.40982.2	ENSRNOT00000038879	j	chr19	26214549	26215051	6 month	12 month	0.0241657
Dnajb1	ENSRNOT00000038879	ENSRNOT00000038879	=	chr19	26213739	26214945	6 month	12 month	0.0241657
Sdha	CUFF.1521.2	ENSRNOT00000018336	=	chr1	29739359	29739462	6 month	12 month	0.0241657
Sdha	ENSRNOT00000042855	ENSRNOT00000042855	=	chr1	29739359	29739462	6 month	12 month	0.0241657
Atp5c1	ENSRNOT00000064802	ENSRNOT00000064802	=	chr17	79738997	79739092	6 month	12 month	0.0307271
Atp5c1	ENSRNOT00000041346	ENSRNOT00000041346	=	chr17	79738997	79739092	6 month	12 month	0.0307271
D3ZJK8_RAT	ENSRNOT00000065214	ENSRNOT00000065214	=	chr14	42958641	42958756	6 month	28 month	0
D3ZJK8_RAT	ENSRNOT00000044017	ENSRNOT00000044017	=	chr14	42958641	42958756	6 month	28 month	0
D3ZJK8_RAT	ENSRNOT00000041793	ENSRNOT00000041793	=	chr14	42958641	42958756	6 month	28 month	0
MBP_RAT	ENSRNOT00000058296	ENSRNOT00000058296	=	chr18	79025589	79025842	6 month	28 month	0
MBP_RAT	ENSRNOT00000022303	ENSRNOT00000022303	=	chr18	79025589	79025842	6 month	28 month	0
MBP_RAT	ENSRNOT00000022280	ENSRNOT00000022280	=	chr18	79025589	79025842	6 month	28 month	0
Dync1i2	ENSRNOT00000067729	ENSRNOT00000067729	=	chr3	53480918	53480978	6 month	28 month	5.99979e-09
Dync1i2	ENSRNOT00000047243	ENSRNOT00000047243	=	chr3	53480918	53480978	6 month	28 month	5.99979e-09
Dync1i2	ENSRNOT00000013400	ENSRNOT00000013400	=	chr3	53480918	53480978	6 month	28 month	5.99979e-09
RGD1563224	ENSRNOT00000056920	ENSRNOT00000056920	=	chr7	95481377	95482736	6 month	28 month	5.47949e-06
RGD1563224	ENSRNOT00000064122	ENSRNOT00000064122	=	chr7	95545437	95547396	6 month	28 month	5.47949e-06
RGD1563224	ENSRNOT00000011857	ENSRNOT00000011857	=	chr7	95545437	95547396	6 month	28 month	5.47949e-06
RGD1359529	ENSRNOT00000056120	ENSRNOT00000056120	=	chr5	153698998	153699103	6 month	28 month	3.26216e-05
RGD1359529	ENSRNOT00000023289	ENSRNOT00000023289	=	chr5	153698998	153699103	6 month	28 month	3.26216e-05
Ppp2cb	ENSRNOT00000020663	ENSRNOT00000020663	=	chr16	62330513	62331190	6 month	28 month	0.000109144
Ppp2cb	ENSRNOT00000046640	ENSRNOT00000046640	=	chr16	62330513	62331190	6 month	28 month	0.000109144
Ank2	ENSRNOT00000055615	ENSRNOT00000055615	=	chr2	224182439	224182932	6 month	28 month	0.000679947
Ank2	ENSRNOT00000015386	ENSRNOT00000015386	=	chr2	224182439	224182932	6 month	28 month	0.000679947
Ank2	ENSRNOT00000068415	ENSRNOT00000068415	=	chr2	224309738	224309764	6 month	28 month	0.000679947
LOC100362928	ENSRNOT00000052345	ENSRNOT00000052345	=	chr9	92288808	92289283	6 month	28 month	0.00100211
LOC100362928	ENSRNOT00000050557	ENSRNOT00000050557	=	chr9	92288808	92289283	6 month	28 month	0.00100211
Ppp3ca	ENSRNOT00000047975	ENSRNOT00000047975	=	chr2	234130176	234130439	6 month	28 month	0.00260091
Ppp3ca	ENSRNOT00000013305	ENSRNOT00000013305	=	chr2	234130176	234130439	6 month	28 month	0.00260091
Apbb1	ENSRNOT00000042959	ENSRNOT00000042959	=	chr1	163282918	163283486	6 month	28 month	0.00383496
Apbb1	ENSRNOT00000024402	ENSRNOT00000024402	=	chr1	163282918	163283486	6 month	28 month	0.00383496
D3ZSX2_RAT	ENSRNOT00000065660	ENSRNOT00000065660	=	chr10	38798873	38799181	6 month	28 month	0.00723221
D3ZSX2_RAT	ENSRNOT00000009440	ENSRNOT00000009440	=	chr10	38798873	38799181	6 month	28 month	0.00723221
Mapk9	ENSRNOT00000004010	ENSRNOT00000004010	=	chr10	35353486	35353623	6 month	28 month	0.0205079
Mapk9	ENSRNOT00000003987	ENSRNOT00000003987	=	chr10	35353486	35353623	6 month	28 month	0.0205079
Dlg2	ENSRNOT00000055401	ENSRNOT00000055401	=	chr1	148545480	148545546	6 month	28 month	0.0240393
Dlg2	ENSRNOT00000055399	ENSRNOT00000055399	=	chr1	148545480	148545546	6 month	28 month	0.0240393
Sdha	CUFF.1521.2	ENSRNOT00000018336	=	chr1	29739359	29739462	6 month	28 month	0.0241657
Sdha	ENSRNOT00000042855	ENSRNOT00000042855	=	chr1	29739359	29739462	6 month	28 month	0.0241657
Bloc1s2	ENSRNOT00000017006	ENSRNOT00000017006	=	chr1	249086242	249086318	6 month	28 month	0.0253595
Bloc1s2	ENSRNOT00000066689	ENSRNOT00000066689	=	chr1	249086242	249086318	6 month	28 month	0.0253595
Eif4g2	ENSRNOT00000067804	ENSRNOT00000067804	=	chr1	168829100	168831131	6 month	28 month	0.0327746
Eif4g2	ENSRNOT00000064535	ENSRNOT00000064535	=	chr1	168829100	168831131	6 month	28 month	0.0327746
Eif4g2	ENSRNOT00000023040	ENSRNOT00000023040	=	chr1	168829100	168831131	6 month	28 month	0.0327746
Pam	ENSRNOT00000041418	ENSRNOT00000041418	=	chr9	96893071	96893356	6 month	28 month	0.0436717
Pam	ENSRNOT00000049205	ENSRNOT00000049205	=	chr9	96893071	96893356	6 month	28 month	0.0436717
Pam	ENSRNOT00000056457	ENSRNOT00000056457	=	chr9	96893071	96893356	6 month	28 month	0.0436717
Pam	ENSRNOT00000049286	ENSRNOT00000049286	=	chr9	96893071	96893356	6 month	28 month	0.0436717
Pam	ENSRNOT00000046546	ENSRNOT00000046546	=	chr9	96893071	96893356	6 month	28 month	0.0436717
Pam	ENSRNOT00000044154	ENSRNOT00000044154	=	chr9	96893071	96893356	6 month	28 month	0.0436717
Pam	ENSRNOT00000043451	ENSRNOT00000043451	=	chr9	96893071	96893356	6 month	28 month	0.0436717
