# Supplementary material for: Whole transcriptome sequencing of the aging rat brain reveals dynamic RNA changes in the dark matter of the genome
Source: Age (Dordr). 2012 May 4;35(3):763–76. doi: 10.1007/s11357-012-9410-1 (PMC3636386; doi:10.1007/s11357-012-9410-1)
Supplement: Supplementary file 6 — (XLS 48 kb) [file 11357_2012_9410_MOESM6_ESM.xls]

## Sheet: Sheet1
Differential Promoter Usage with Age
Ensembl ID	Test ID	Gene symbol	Gene Name	locus	sample_1	sample_2	sqrt(JS)	test_stat	p_value	q_value	Differentially spliced	Differential CDS use	Differentially expressed?
ENSRNOG00000028589	XLOC_015122	Gria2	Glutamate receptor 2	chr2:172265160-172385285	12 month	28 month	0.212496	1.10272e-18	0	0	y
ENSRNOG00000028939	XLOC_107551	LOC100364502	40S ribosomal protein S29	chr6:91115708-91117072	12 month	28 month	0.511045	6.50187e-15	8.88178e-16	2.36255e-13
ENSRNOG00000020206	XLOC_012242	Ctsd	Cathepsin D	chr1:202619668-202631545	12 month	28 month	0.230066	5.88457e-14	7.54952e-15	1.50613e-12
ENSRNOG00000005149	XLOC_026293	Sacm1l	Phosphatidylinositide phosphatase SAC1 (suppressor of actin mutations)	chr8:128302926-128359950	12 month	28 month	0.304139	3.59226e-06	6.97553e-07	4.53409e-05		y
ENSRNOG00000003858	XLOC_131454	Atp6ap2	Renin receptor	chrX:22263959-22291959	12 month	28 month	0.193524	0.000249283	5.87581e-05	0.00426263
ENSRNOG00000028589	XLOC_015122	Gria2	Glutamate receptor 2	chr2:172265160-172385285	6 month	12 month	0.212496	9.36298e-19	0	0	y
ENSRNOG00000005884	XLOC_074590	D3ZQL1_RAT	chromosome 15 open reading frame 24 ortholog	chr3:98306026-98316324	6 month	12 month	0.292877	2.38517e-09	3.71647e-10	4.9429e-08
ENSRNOG00000003858	XLOC_131454	Atp6ap2	Renin receptor	chrX:22263959-22291959	6 month	12 month	0.219651	7.79271e-05	1.72791e-05	0.00153208
ENSRNOG00000022968	XLOC_026008	Myo5a	myosin VA	chr8:79908234-80027287	6 month	12 month	0.20529	0.00100907	0.000258992	0.00841725		y
ENSRNOG00000001989	XLOC_006055	Alcam	CD166 antigen	chr11:49424242-49630071	6 month	12 month	0.179371	0.00372254	0.00105121	0.0256234		y
ENSRNOG00000010682	XLOC_010608	Clcn3	H(+)/Cl(-) exchange transporter 3	chr16:32447258-32518531	6 month	12 month	0.206014	0.00364344	0.0010271	0.0256234		y
ENSRNOG00000005884	XLOC_074590	D3ZQL1_RAT	chromosome 15 open reading frame 24 ortholog	chr3:98306026-98316324	6 month	28 month	0.383118	4.28414e-13	5.59552e-14	8.93046e-12
ENSRNOG00000005210	XLOC_018671	Gnai1	guanine nucleotide binding protein (G protein), alpha inhibiting 1 (Gnai1), mRNA	chr4:12298006-12495028	6 month	28 month	0.250486	0.000271212	6.42309e-05	0.00313125		y
ENSRNOG00000001989	XLOC_006055	Alcam	CD166 antigen	chr11:49424242-49630071	6 month	28 month	0.186337	0.000902096	0.00022983	0.00841725		y
ENSRNOG00000015055	XLOC_127784	Scg2	Secretogranin-2	chr9:78762584-78768008	6 month	28 month	0.225938	0.00115079	0.000297984	0.0198159		y
Differential CDS Usage with Age
Ensembl ID	Test ID	Gene symbol	Gene Name	locus	sample_1	sample_2	sqrt(JS)	test_stat	p_value	q_value	Differentially spliced	Differential promoter use	Differentially expressed?
ENSRNOG00000014617	XLOC_020037	Tgoln1	Trans-Golgi network integral membrane protein TGN38	chr4:106110153-106117906	12 month	28 month	0.376496	9.58514e-64	0	0	y
ENSRNOG00000015428	XLOC_027448	Mff	Mitochondrial fission factor	chr9:82045235-82071132	12 month	28 month	0.319619	1.08667e-20	0	0	y
ENSRNOG00000028062	XLOC_007617	Arpc5	Actin-related protein 2/3 complex subunit 5	chr13:67755351-67764256	12 month	28 month	0.27318	2.77929e-13	3.61933e-14	1.03315e-12	y
ENSRNOG00000003206	XLOC_007949	Actr3	Actin-related protein 3	chr13:37861558-37904589	12 month	28 month	0.282909	3.81052e-12	5.18252e-13	1.35609e-11	y
ENSRNOG00000018873	XLOC_000977	Fam168a	family with sequence similarity 168, member A (Fam168a), mRNA	chr1:158140472-158287606	12 month	28 month	0.366902	2.12584e-09	3.30315e-10	7.97839e-09	y
ENSRNOG00000005149	XLOC_026293	Sacm1l	Phosphatidylinositide phosphatase SAC1 (suppressor of actin mutations)	chr8:128302926-128359950	12 month	28 month	0.304139	3.59226e-06	6.97553e-07	1.36895e-05		y
ENSRNOG00000006867	XLOC_022515	Etv1	ets variant gene 1 isoform a	chr6:57675497-57762487	12 month	28 month	0.310164	3.16702e-05	6.72929e-06	0.000124294	y
ENSRNOG00000018020	XLOC_003000	Apbb1	Amyloid beta A4 precursor protein-binding family B member 1	chr1:163282917-163299333	12 month	28 month	0.276788	0.000225547	5.28683e-05	0.000873719	y
ENSRNOG00000006557	XLOC_005043	D3Z8C3_RAT	cytoplasmic FMR1 interacting protein 2 (regulation of actin cytoskeleton)	chr10:31320999-31443480	12 month	28 month	0.189388	0.00145158	0.000381924	0.00461247	y
ENSRNOG00000009700	XLOC_018719	Dync1i1	Cytoplasmic dynein 1 intermediate chain 1	chr4:30496409-30809621	12 month	28 month	0.23875	0.00176351	0.000470444	0.00527569	y
ENSRNOG00000030312	XLOC_027722	Bend6	BEN domain-containing protein 6	chr9:32565375-32656071	12 month	28 month	0.242575	0.00292231	0.000809564	0.00876562	y
ENSRNOG00000010682	XLOC_010608	Clcn3	H(+)/Cl(-) exchange transporter 3	chr16:32447258-32518531	12 month	28 month	0.183175	0.00577284	0.00169132	0.0171314
ENSRNOG00000003229	XLOC_028866	Tspan7	tetraspanin-7	chrX:24362338-24459596	12 month	28 month	0.172414	0.00748057	0.0022429	0.0220085	y
ENSRNOG00000009781	XLOC_016665	Dync1i2	Cytoplasmic dynein 1 intermediate chain 2	chr3:53480917-53533222	6 month	12 month	0.299867	2.72842e-16	0	0	y
ENSRNOG00000010199	XLOC_015123	Glrb	Glycine receptor subunit beta	chr2:172451806-172522841	6 month	12 month	0.417836	3.94403e-16	0	0	y
ENSRNOG00000016398	XLOC_021327	Clstn1	Calsyntenin-1	chr5:166671091-166734905	6 month	12 month	0.298771	3.23623e-18	0	0	y
ENSRNOG00000022980	XLOC_026642	Sdhd	Succinate dehydrogenase	chr8:53955066-53964547	6 month	12 month	0.512306	9.35573e-20	0	0	y
ENSRNOG00000018851	XLOC_012699	Ppp2r2b	Serine/threonine-protein phosphatase 2A 55 kDa regulatory subunit B beta isoform	chr18:35866176-36318168	6 month	12 month	0.342831	6.99732e-15	8.88178e-16	3.09876e-14
ENSRNOG00000002544	XLOC_007683	Kifap3	kinesin-associated protein 3	chr13:79544009-79673768	6 month	12 month	0.271952	1.33072e-14	1.55431e-15	4.88054e-14	y
ENSRNOG00000018873	XLOC_000977	Fam168a	family with sequence similarity 168, member A (Fam168a), mRNA	chr1:158140472-158287606	6 month	12 month	0.351158	5.57764e-09	8.87613e-10	1.99079e-08	y
ENSRNOG00000006557	XLOC_005043	D3Z8C3_RAT	cytoplasmic FMR1 interacting protein 2 (regulation of actin cytoskeleton)	chr10:31320999-31443480	6 month	12 month	0.275759	1.48258e-07	2.58422e-08	5.40964e-07	y
ENSRNOG00000030312	XLOC_027722	Bend6	BEN domain-containing protein 6	chr9:32565375-32656071	6 month	12 month	0.272639	0.00063523	0.000158246	0.00236615	y
ENSRNOG00000022968	XLOC_026008	Myo5a	myosin VA	chr8:79908234-80027287	6 month	12 month	0.20529	0.00100907	0.000258992	0.00338848		y
ENSRNOG00000010682	XLOC_010608	Clcn3	H(+)/Cl(-) exchange transporter 3	chr16:32447258-32518531	6 month	12 month	0.206014	0.00115643	0.000299542	0.00376224		y
ENSRNOG00000003229	XLOC_028866	Tspan7	tetraspanin-7	chrX:24362338-24459596	6 month	12 month	0.194151	0.00158116	0.000418528	0.00486732	y
ENSRNOG00000001989	XLOC_006055	Alcam	CD166 antigen	chr11:49424242-49630071	6 month	12 month	0.179371	0.00372254	0.00105121	0.0110027		y
ENSRNOG00000017707	XLOC_027349	Abi2	abl interactor 2	chr9:58995522-59078470	6 month	12 month	0.163422	0.0120649	0.0037868	0.033973
ENSRNOG00000016414	XLOC_010133	Slc22a17	Solute carrier family 22 member 17	chr15:33008684-33015180	6 month	12 month	0.146912	0.0173011	0.00563838	0.0465908
ENSRNOG00000018851	XLOC_012699	Ppp2r2b	Serine/threonine-protein phosphatase 2A 55 kDa regulatory subunit B beta isoform	chr18:35866176-36318168	6 month	28 month	0.346821	1.63415e-17	0	0
ENSRNOG00000009781	XLOC_016665	Dync1i2	Cytoplasmic dynein 1 intermediate chain 2	chr3:53480917-53533222	6 month	28 month	0.283309	2.11934e-15	2.22045e-16	8.71525e-15	y
ENSRNOG00000018020	XLOC_003000	Apbb1	Amyloid beta A4 precursor protein-binding family B member 1	chr1:163282917-163299333	6 month	28 month	0.270129	0.000139616	3.18909e-05	0.00055632	y
ENSRNOG00000005210	XLOC_018671	Gnai1	guanine nucleotide binding protein (G protein), alpha inhibiting 1 (Gnai1), mRNA	chr4:12298006-12495028	6 month	28 month	0.250486	0.000271212	6.42309e-05	0.00100842		y
ENSRNOG00000001989	XLOC_006055	Alcam	CD166 antigen	chr11:49424242-49630071	6 month	28 month	0.186337	0.000902096	0.00022983	0.00313768		y
ENSRNOG00000006965	XLOC_004063	D3ZP74_RAT	AF4/FMR2 family member 4	chr10:38798872-38884582	6 month	28 month	0.157177	0.000881131	0.000224143	0.00313768	y
ENSRNOG00000015055	XLOC_127784	Scg2	Secretogranin-2	chr9:78762584-78768008	6 month	28 month	0.225938	0.00115079	0.000297984	0.00357581		y
ENSRNOG00000036814	XLOC_004612	D4ACY5_RAT	Uncharacterized protein	chr10:89950632-90071771	6 month	28 month	0.11837	0.00956827	0.00293567	0.0279334
ENSRNOG00000016414	XLOC_010133	Slc22a17	Solute carrier family 22 member 17	chr15:33008684-33015180	6 month	28 month	0.145825	0.0107898	0.00334923	0.0309311
ENSRNOG00000036701	XLOC_005842	Actg1	Actin, cytoplasmic 2Actin, cytoplasmic 2, N-terminally processed	chr10:109773490-109776334	6 month	28 month	0.135169	0.0137689	0.00438012	0.0382044
ENSRNOG00000009700	XLOC_018719	Dync1i1	Cytoplasmic dynein 1 intermediate chain 1	chr4:30496409-30809621	6 month	28 month	0.184201	0.0164	0.00531396	0.0450969
